# Supplementary material for: Intracellular invasion potential and pathogenic effects of Corynebacterium striatum clinical isolates in human airway epithelial cells
Source: Front Microbiol. 2025 Jul 28;16:1647771. doi: 10.3389/fmicb.2025.1647771 (PMC12336147; doi:10.3389/fmicb.2025.1647771)
Supplement: Supplementary Data 1 — Absorbance values (OD620nm) of 27 C. striatum isolates over a 24-h period in a liquid shaking culture. [file Table_3.xlsx]

## Sheet: Sheet1
		0h			2h			4h			6h			8h			10h			12h			14h			16h			18h			20h			22h			24h
	BNCC-327370	0.058	0.057	0.056	0.083	0.057	0.057	0.069	0.071	0.072	0.153	0.159	0.145	0.389	0.394	0.407	0.799	0.791	0.799	0.917	0.942	0.952	0.976	1.005	1.02	1.025	1.042	1.051	1.147	1.171	1.18	1.265	1.272	1.28	1.378	1.377	1.396	1.424	1.442	1.464
	CS-1	0.067	0.059	0.068	0.058	0.058	0.058	0.071	0.067	0.078	0.132	0.12	0.115	0.256	0.26	0.274	0.607	0.599	0.604	0.901	0.896	0.894	0.974	0.985	0.991	1.039	1.048	1.053	1.166	1.158	1.157	1.238	1.201	1.2	1.319	1.28	1.274	1.381	1.359	1.362
	CS-2	0.059	0.06	0.063	0.06	0.062	0.068	0.073	0.077	0.076	0.153	0.153	0.147	0.378	0.402	0.407	0.664	0.7	0.697	0.837	0.887	0.875	0.936	0.967	0.971	0.979	1.026	1.021	1.085	1.122	1.12	1.164	1.204	1.196	1.258	1.258	1.25	1.314	1.324	1.319
	CS-5	0.062	0.058	0.058	0.061	0.057	0.066	0.068	0.07	0.075	0.097	0.108	0.099	0.207	0.218	0.214	0.544	0.543	0.541	0.791	0.826	0.816	0.93	0.946	0.938	0.952	0.974	0.978	1.05	1.075	1.077	1.128	1.147	1.135	1.211	1.2	1.214	1.253	1.263	1.247
	CS-9	0.058	0.06	0.06	0.067	0.057	0.059	0.068	0.075	0.072	0.122	0.127	0.12	0.282	0.283	0.296	0.653	0.684	0.684	0.89	0.929	0.932	1.06	1.095	1.096	1.138	1.181	1.163	1.169	1.215	1.236	1.307	1.305	1.296	1.355	1.368	1.358	1.438	1.438	1.425
	CS-11	0.06	0.068	0.065	0.055	0.072	0.055	0.06	0.061	0.064	0.139	0.141	0.142	0.288	0.288	0.278	0.5	0.516	0.534	0.887	0.867	0.879	0.99	1.012	0.998	1.012	1.013	1.009	1.1	1.103	1.104	1.211	1.211	1.2	1.234	1.243	1.245	1.302	1.315	1.3
	CS-14	0.058	0.056	0.06	0.057	0.056	0.067	0.066	0.065	0.069	0.141	0.142	0.137	0.287	0.281	0.305	0.581	0.598	0.616	0.847	0.857	0.873	0.985	0.984	1.001	1.01	1.037	1.038	1.113	1.124	1.141	1.239	1.231	1.245	1.272	1.291	1.3	1.303	1.343	1.361
	CS-17	0.059	0.056	0.057	0.059	0.057	0.056	0.068	0.069	0.069	0.128	0.124	0.12	0.317	0.314	0.328	0.745	0.737	0.736	0.894	0.928	0.937	0.994	1.021	1.046	1.063	1.115	1.106	1.141	1.16	1.182	1.248	1.281	1.29	1.332	1.335	1.348	1.399	1.395	1.409
	CS-20	0.067	0.059	0.064	0.059	0.059	0.068	0.08	0.07	0.068	0.135	0.143	0.125	0.26	0.266	0.263	0.581	0.595	0.605	0.866	0.876	0.877	0.996	0.968	0.97	1.08	1.105	1.104	1.183	1.217	1.202	1.288	1.278	1.281	1.362	1.361	1.356	1.444	1.442	1.438
	CS-30	0.072	0.065	0.063	0.071	0.066	0.058	0.078	0.073	0.081	0.125	0.113	0.114	0.311	0.306	0.312	0.621	0.623	0.62	0.875	0.88	0.883	1.022	1.028	1.034	1.088	1.088	1.084	1.128	1.134	1.127	1.235	1.211	1.206	1.335	1.309	1.304	1.33	1.339	1.34
	CS-32	0.062	0.061	0.066	0.059	0.065	0.065	0.081	0.075	0.07	0.111	0.111	0.111	0.216	0.238	0.249	0.531	0.548	0.542	0.893	0.903	0.899	1.043	1.06	1.065	1.117	1.163	1.154	1.159	1.171	1.202	1.248	1.268	1.272	1.36	1.346	1.347	1.448	1.421	1.417
	CS-36	0.058	0.063	0.062	0.058	0.061	0.06	0.067	0.068	0.076	0.113	0.111	0.111	0.226	0.256	0.242	0.58	0.617	0.604	0.849	0.886	0.877	0.983	1.015	1.012	1.043	1.076	1.085	1.102	1.125	1.119	1.234	1.231	1.236	1.327	1.33	1.332	1.405	1.411	1.409
	CS-51	0.058	0.068	0.058	0.059	0.078	0.06	0.067	0.07	0.074	0.133	0.13	0.125	0.306	0.338	0.343	0.639	0.664	0.653	0.82	0.855	0.854	0.919	0.957	0.972	0.99	1.021	1.023	1.02	1.056	1.054	1.193	1.196	1.197	1.316	1.323	1.31	1.337	1.348	1.34
	CS-176	0.071	0.063	0.067	0.066	0.059	0.063	0.083	0.077	0.083	0.119	0.119	0.123	0.266	0.267	0.271	0.654	0.676	0.667	0.932	0.961	0.942	1.122	1.129	1.128	1.16	1.176	1.178	1.243	1.247	1.252	1.314	1.312	1.31	1.418	1.397	1.389	1.466	1.447	1.439
	CS-177	0.066	0.061	0.058	0.058	0.057	0.058	0.071	0.071	0.075	0.156	0.155	0.168	0.371	0.379	0.387	0.698	0.725	0.718	0.848	0.868	0.873	0.985	1.017	1.02	1.014	1.046	1.035	1.103	1.139	1.133	1.187	1.191	1.188	1.315	1.313	1.301	1.405	1.413	1.399
	CS-178	0.069	0.065	0.068	0.058	0.058	0.059	0.063	0.072	0.061	0.077	0.075	0.076	0.132	0.136	0.133	0.35	0.348	0.344	0.709	0.709	0.7	0.874	0.888	0.889	1.012	0.978	1.004	1.137	1.153	1.154	1.225	1.203	1.221	1.319	1.293	1.282	1.419	1.37	1.364
	CS-179	0.06	0.057	0.058	0.062	0.057	0.056	0.065	0.062	0.065	0.115	0.112	0.116	0.232	0.23	0.23	0.495	0.48	0.51	0.861	0.892	0.925	1.076	1.11	1.126	1.152	1.171	1.171	1.195	1.2	1.209	1.225	1.283	1.286	1.358	1.372	1.433	1.485	1.476	1.51
	CS-180	0.058	0.066	0.062	0.063	0.061	0.06	0.062	0.078	0.069	0.086	0.085	0.082	0.153	0.167	0.163	0.39	0.414	0.415	0.784	0.808	0.8	0.963	0.967	0.963	1.073	1.109	1.106	1.135	1.164	1.155	1.19	1.195	1.195	1.272	1.289	1.274	1.343	1.376	1.356
	CS-250	0.059	0.06	0.063	0.06	0.059	0.064	0.078	0.078	0.072	0.141	0.145	0.141	0.318	0.328	0.331	0.69	0.704	0.703	0.918	0.953	0.954	1.085	1.116	1.11	1.146	1.184	1.188	1.213	1.257	1.241	1.28	1.321	1.315	1.391	1.398	1.384	1.457	1.461	1.447
	CS-251	0.062	0.059	0.059	0.058	0.057	0.071	0.076	0.07	0.08	0.107	0.099	0.1	0.222	0.222	0.237	0.561	0.565	0.572	0.895	0.923	0.91	1.017	1.035	1.039	1.098	1.135	1.134	1.13	1.169	1.163	1.249	1.303	1.294	1.401	1.376	1.372	1.442	1.435	1.427
	CS-252	0.057	0.059	0.06	0.057	0.056	0.056	0.075	0.064	0.063	0.115	0.159	0.121	0.211	0.233	0.221	0.496	0.492	0.499	0.793	0.824	0.82	0.953	1.017	1.013	1.089	1.135	1.124	1.171	1.219	1.212	1.239	1.277	1.269	1.313	1.366	1.349	1.409	1.411	1.423
	CS-253	0.067	0.064	0.06	0.071	0.062	0.07	0.073	0.067	0.069	0.114	0.119	0.11	0.311	0.307	0.311	0.725	0.719	0.727	0.96	0.978	0.98	1.127	1.129	1.131	1.189	1.212	1.211	1.247	1.257	1.25	1.351	1.33	1.323	1.44	1.434	1.41	1.504	1.481	1.469
	CS-254	0.057	0.063	0.062	0.059	0.063	0.063	0.065	0.064	0.065	0.114	0.091	0.095	0.154	0.161	0.164	0.372	0.402	0.407	0.731	0.76	0.761	0.916	0.965	0.957	1.047	1.096	1.096	1.154	1.193	1.188	1.279	1.303	1.302	1.402	1.4	1.393	1.453	1.471	1.458
	CS-255	0.066	0.056	0.059	0.058	0.057	0.057	0.078	0.065	0.075	0.135	0.134	0.128	0.338	0.353	0.346	0.774	0.779	0.784	0.913	0.936	0.933	1.047	1.079	1.095	1.141	1.17	1.187	1.18	1.203	1.204	1.266	1.293	1.302	1.389	1.384	1.387	1.439	1.439	1.449
	CS-256	0.065	0.06	0.062	0.055	0.055	0.054	0.062	0.062	0.069	0.111	0.114	0.109	0.229	0.232	0.249	0.559	0.565	0.598	0.846	0.873	0.887	0.89	0.947	0.963	1.009	1.068	1.058	1.081	1.12	1.14	1.167	1.214	1.222	1.271	1.275	1.286	1.378	1.377	1.384
	CS-257	0.073	0.065	0.06	0.063	0.063	0.072	0.08	0.079	0.076	0.143	0.137	0.139	0.374	0.378	0.391	0.728	0.734	0.73	0.92	0.93	0.923	1.084	1.106	1.098	1.174	1.18	1.164	1.244	1.254	1.237	1.346	1.328	1.317	1.431	1.409	1.401	1.426	1.427	1.424
	CS-258	0.06	0.072	0.066	0.06	0.06	0.065	0.07	0.084	0.08	0.114	0.113	0.11	0.282	0.312	0.302	0.68	0.724	0.719	0.908	0.932	0.939	1.01	1.052	1.059	1.096	1.137	1.129	1.18	1.213	1.213	1.233	1.269	1.262	1.31	1.33	1.321	1.367	1.385	1.37
	CS-259	0.066	0.057	0.059	0.06	0.062	0.071	0.076	0.068	0.082	0.123	0.112	0.11	0.288	0.293	0.307	0.555	0.565	0.58	0.818	0.842	0.852	0.965	0.975	0.984	1.052	1.079	1.087	1.145	1.171	1.169	1.205	1.228	1.237	1.261	1.273	1.276	1.362	1.36	1.375
